# Supplementary material for: Multiplex Detection of Biogenic Amines for Meat Freshness Monitoring Using Nanoplasmonic Colorimetric Sensor Array
Source: Biosensors (Basel). 2023 Aug 10;13(8):803. doi: 10.3390/bios13080803 (PMC10452313; doi:10.3390/bios13080803)
Supplement: Supplementary file 1 [file biosensors-13-00803-s001.zip]

Archive with 1 entries (1 files):
- biosensors-2483420-supplementary.pdf
